# Supplementary material for: Responses of maize roots, rhizosphere enzyme kinetics and prokaryote diversity to alternating precipitation: insights from a three-year field study
Source: Ann Bot. 2025 Aug 6;136(5-6):1081–99. doi: 10.1093/aob/mcaf180 (PMC12682858; doi:10.1093/aob/mcaf180)
Supplement: mcaf180_Supplementary_Data [file mcaf180_supplementary_data.zip]

Archive with 3 entries (3 files):
- Supplementary_Figures_S1-S10.pdf
- Supplementary_Material_Table_of_Content.pdf
- Supplementary_Tables_S1-S9.pdf
